# Supplementary material for: Association between SNPs within candidate genes and compounds related to boar taint and reproduction
Source: BMC Genet. 2009 Jul 5;10:32. doi: 10.1186/1471-2156-10-32 (PMC2723134; doi:10.1186/1471-2156-10-32)
Supplement: Additional file 1 — Genotyped SNPs. Genotyped SNPs are presented with gene name and accession number. Position indicates base pairs from ATG start codon according to human reference sequence. Exon number is presented between brackets and if the SNP is in an intron, the intron number is indicated. An asterix is designated to SNP alleles causing amino acid change. Step 1+2 indicates the SNPs that were genotyped in all animals whereas step 1 indicates the SNPs that were initially genotyped in 380 animals per breed and discarded due to low significance levels (NS) or failing assays (-). [file 1471-2156-10-32-S1.xls]

## Sheet: Ark1
Step	SNP_ID	Gene	Alleles	Position	Accession no		Reference
1+2	AK1_-21 (prom)	Adenylate kinase 1	A/G	-21	AY610127		Moe et al., 2007
1+2	AK1_483 (ex 5)	Adenylate kinase 1	C/T	483	AY610127		Moe et al., 2007
1+2	AKR1C3_in2a	Aldo-keto reductase family 1, member C3	C/T	intron 2	AJ682230		Moe et al., 2007
1+2	AKR1C3_in2b	Aldo-keto reductase family 1, member C3	A/G	intron 2	AJ682230		Moe et al., 2007
1+2	AKR1C3_in4a	Aldo-keto reductase family 1, member C3	C/T	intron 4	AJ682230		Moe et al., 2007
1+2	AKR1C3_in4b	Aldo-keto reductase family 1, member C3	C/T	intron 4	AJ682230		Moe et al., 2007
1+2	AKR1C3_in4c	Aldo-keto reductase family 1, member C3	C/T	intron 4	AJ682230		Moe et al., 2007
1+2	AKR1C3_in4d	Aldo-keto reductase family 1, member C3	A/C	intron 4	AJ682230		Moe et al., 2007
1+2	ALB_1103 (ex 9)	Albumin 1	C/T	1103	AK232454		www.ncbi.nlm.nih.gov/omim
1+2	ATP5F1_183 (ex 3)	ATP synthase, H+ transporting, mitochondrial F0	A/G	183	AK232933		Moe et al., 2007
1+2	BAP1_3'UTRa	BRCA1 associated protein-1	A/T	3' UTR	EW513805		Moe et al., 2007
1+2	BAP1_3'UTRb	BRCA1 associated protein-1	A/G	3' UTR	EW513805		Moe et al., 2007
1+2	CRSP9_504 (ex 1)	Cofactor required for Sp1 transcriptional	A/G	504	AY609567		www.ncbi.nlm.nih.gov/omim
1+2	CTNND1_3'UTRa	Catenin (cadherin-associated protein), delta 1	G/T	3' UTR	EW508639		Moe et al., 2007
1+2	CTNND1_3'UTRb	Catenin (cadherin-associated protein), delta 1	A/G	3' UTR	EW508639		Moe et al., 2007
1+2	CYB5_3'UTR	Cytochrome b5	A/G	3' UTR	AF016388		Moe et al., 2007
1+2	CYB5_-8 (prom)	Cytochrome b5	G/T	-8	AF016388		Moe et al., 2007
1+2	CYP11B1_in1c	Cytochrome P450 subfamily 11B polypeptide 1	C/T	intron 1	D38590		Moe et al., 2007
1+2	CYP11B1_in1b	Cytochrome P450 subfamily 11B polypeptide 1	A/G	intron 1	D38590		Moe et al., 2007
1+2	CYP11B1_in1a	Cytochrome P450 subfamily 11B polypeptide 1	C/G	intron 1	D38590		Moe et al., 2007
1+2	CYP21_in6a	Cytochrome P450 family 21	C/G	intron 6	NM_214433.1		Quintanilla et al., 2003
1+2	CYP21_in9	Cytochrome P450 family 21	A/G	intron 9	NM_214433.1		Quintanilla et al., 2003
1+2	CYP21_in6b	Cytochrome P450 family 21	C/T	intron 6	NM_214433.1		Quintanilla et al., 2003
1+2	CYP21_in8a	Cytochrome P450 family 21	C/T	intron 8	NM_214433.1		Quintanilla et al., 2003
1+2	CYP21_in8b	Cytochrome P450 family 21	A/G	intron 8	NM_214433.1		Quintanilla et al., 2003
1+2	CYP21_in8c	Cytochrome P450 family 21	C/T	intron 8	NM_214433.1		Quintanilla et al., 2003
1+2	CYP21_in8d	Cytochrome P450 family 21	A/C	intron 8	NM_214433.1		Quintanilla et al., 2003
1+2	CYP2C49_754 (ex 5)	Cytochrome P450 subfamily 2C member 18	C/G	754	AK232657		Moe et al., 2008
1+2	CYP2C49_1083 (ex 7)	Cytochrome P450 subfamily 2C member 18	C/G	1083	AK232657		Moe et al., 2008
1+2	CYP2C49_1095 (ex 7)	Cytochrome P450 subfamily 2C member 18	A/T	1095	AK232657		Moe et al., 2008
1+2	CYP2C49_1251 (ex 8)	Cytochrome P450 subfamily 2C member 9	A/C	1251	AK232657		Moe et al., 2008
1+2	CYP2C19_3'UTR	Cytochrome P450 subfamily 2C member 19	C/G	3' UTR	Z93100		Moe et al., 2008
1+2	CYP2D6_1276 (ex 7)	Cytochrome P450 subfamily 2D member 6	C/T	1276	Y16417		Moe et al., 2008
1+2	CYP2D6_1287 (ex 7)	Cytochrome P450 subfamily 2D member 6	A/G*	1287	Y16417		Moe et al., 2008
1+2	CYP2E1_1422 (ex 9)	Cytochrome P450 subfamily 2E member 1	C/T	1422	AJ697885		Moe et al., 2008
1+2	CYP2E1__1423 (ex 9)	Cytochrome P450 subfamily 2E member 1	A/G*	1423	AJ697885		Moe et al., 2008
1+2	CYP2E1_in1a	Cytochrome P450 subfamily 2E member 1	C/G	intron 1	AJ697885		Moe et al., 2008
1+2	CYP2E1_in1b	Cytochrome P450 subfamily 2E member 1	C/DEL	intron 1	AJ697885		Moe et al., 2008
1+2	CYP2E1_in6	Cytochrome P450 subfamily 2E member 1	C/T	intron 5	AJ697885		Moe et al., 2008
1+2	CYP3A4_3'UTR	Cytochrome P450 subfamily 3A polypeptide 4	C/T	3' UTR	BC069418		Varona et al., 2005
1+2	CYP3A4_1498 (ex 13)	Cytochrome P450 subfamily 3A polypeptide 4	A/G	1498	BC069418		Varona et al., 2005
1+2	DECR1_3'UTR	2,4-dienoyl CoA reductase 1 precursor	G/T	3' UTR	AK230726		www.genome.ucsc.edu/
1+2	DHRS6_3'UTR	Short-chain dehydrogenase/reductase (SDR) family 6	C/T	3' UTR	AK240256		Moe et al., 2007
1+2	DHRS8_3'UTR	Short-chain dehydrogenase/reductase (SDR) family 8	A/C	3' UTR	ES446479		Moe et al., 2007
1+2	EGFR_3'UTRa	Epidermal growth factor receptor isoform	C/T	3'UTR	AY117054		www.ncbi.nlm.nih.gov/omim
1+2	EGFR_3'UTRb	Epidermal growth factor receptor isoform	C/T	3'UTR	AY117054		www.ncbi.nlm.nih.gov/omim
1+2	EGFR_3'UTRc	Epidermal growth factor receptor isoform	A/C	3'UTR	AY117054		www.ncbi.nlm.nih.gov/omim
1+2	EGFR_in12	Epidermal growth factor receptor isoform	C/T	intron 12	AY117054		www.ncbi.nlm.nih.gov/omim
1+2	EGFR_in2a	Epidermal growth factor receptor isoform	C/T	intron 2	AY117054		www.ncbi.nlm.nih.gov/omim
1+2	EGFR_in2b	Epidermal growth factor receptor isoform	C/T	intron 2	AY117054		www.ncbi.nlm.nih.gov/omim
1+2	FDX1_3'UTR	Ferredoxin 1	C/T	3'UTR	AY610208		Moe et al., 2007
1+2	FTH1_3'UTR	Ferritin, heavy polypeptide 1	A/G	3' utr	D15071		Moe et al., 2007
1+2	FTH1_5'UTR	Ferritin, heavy polypeptide 1	A/C	5' utr	D15071		Moe et al., 2007
1+2	HBLD2_3'UTRa	HESB like domain 2	G/T	3'UTR	AK240487		www.ncbi.nlm.nih.gov/omim
1+2	HBLD2_3'UTRb	HESB like domain 2	A/G	3'UTR	AK240487		www.ncbi.nlm.nih.gov/omim
1+2	HBS1L_1994 (ex 17)	HBS1-like	A/G	1994	AK231077		www.ncbi.nlm.nih.gov/sites/entrez?db=gene
1+2	HPGD_3'UTR	15-hydroxy prostaglandin dehydrogenase	G/T	3' UTR	AY609554		www.genome.ucsc.edu/
1+2	HSD11B1_793 (ex6)	11-beta-hydroxysteroid dehydrogenase 1	C/T	793	AF414124		www.ncbi.nlm.nih.gov/omim
1+2	HSD17B1_3'UTRb	17-beta-hydroxysteroid dehydrogenase 1	G/T	3' utr	DN111971		www.ncbi.nlm.nih.gov/omim
1+2	HSD17B1_3'UTRa	17-beta-hydroxysteroid dehydrogenase 1	A/C	3' utr	DN111971		www.ncbi.nlm.nih.gov/omim
1+2	HSD17B4_in18a	Hydroxysteroid 17β dehydrogenase 4	A/G	Intron 18	X78201		Moe et al., 2007
1+2	HSD17B4_in18b	Hydroxysteroid 17β dehydrogenase 4	A/G	Intron 18	X78201		Moe et al., 2007
1+2	HSD17B4_in18c	Hydroxysteroid 17β dehydrogenase 4	A/G	Intron 18	X78201		Moe et al., 2007
1+2	HSD17B4_in18d	Hydroxysteroid 17β dehydrogenase 4	A/T	Intron 18	X78201		Moe et al., 2007
1+2	HSD17B7_622 (ex 6)	17-beta-hydroxysteroid dehydrogenase 7	A/G	622	CJ030162		www.ncbi.nlm.nih.gov/omim
1+2	HSP70_1748 (ex 1)	Heat shock protein 70	A/C	1748	AK235638		Moe et al., 2007
1+2	HSP70_1537 (ex 1)	Heat shock protein 70	C/T	1537	AK235638		Moe et al., 2007
1+2	HSP70_-126 (prom)	Heat shock protein 70	C/T	-126	AK235638		Moe et al., 2007
1+2	HSP70_-46 (prom)	Heat shock protein 70	A/G	-46	AK235638		Moe et al., 2007
1+2	HSP70_859 (ex 1)	Heat shock protein 70	C/T	859	AK235638		Moe et al., 2007
1+2	HSP70_939 (ex 1)	Heat shock protein 70	C/T	939	AK235638		Moe et al., 2007
1+2	HSP70_1258 (ex 1)	Heat shock protein 70	A/G	1258	AK235638		Moe et al., 2007
1+2	HSP70_1476 (ex 1)	Heat shock protein 70	C/T	1476	AK235638		Moe et al., 2007
1+2	HSP70_1315 (ex 1)	Heat shock protein 70	C/T	1315	AK235638		Moe et al., 2007
1+2	HSPCA_3'UTR	Heat shock 90kD protein 1	C/T	3'UTR	U94395		www.ncbi.nlm.nih.gov/omim
1+2	HSPCA_2175 (ex 9)	Heat shock 90kD protein 1	A/G	2175	U94395		www.ncbi.nlm.nih.gov/omim
1+2	HSPCA_2028 (ex 8)	Heat shock 90kD protein 1	C/T	2028	U94395		www.ncbi.nlm.nih.gov/omim
1+2	HYAL1_748 (ex 1)	Hyaluronoglucosaminidase 1	G/T*	748	AY497543		www.ncbi.nlm.nih.gov/omim
1+2	HYAL1_83 (ex 1)	Hyaluronoglucosaminidase 1	C/T*	83	AY497543		www.ncbi.nlm.nih.gov/omim
1+2	HYAL1_75 (ex 1)	Hyaluronoglucosaminidase 1	C/T	75	AY497543		www.ncbi.nlm.nih.gov/omim
1+2	HYAL2_583 (ex 1)	Hyaluronoglucosaminidase 2	A/C	583	AY497544		www.ncbi.nlm.nih.gov/omim
1+2	HYAL2_in1a	Hyaluronoglucosaminidase 2	C/T	intron 1	AY497544		www.ncbi.nlm.nih.gov/omim
1+2	HYAL2_in1b	Hyaluronoglucosaminidase 2	A/G	intron 1	AY497544		www.ncbi.nlm.nih.gov/omim
1+2	HYAL3_571 (ex 1)	Hyaluronoglucosaminidase 3	C/T	571	AY497545		www.ncbi.nlm.nih.gov/omim
1+2	IQGAP2_3'UTR	IQ motif containing GTPase activating protein 2	A/G	3'UTR	EW301822		Wang et al., 2004
1+2	MIS_in1	Mullerian inhibitory substance	C/T	intron 1	U80853		www.ncbi.nlm.nih.gov/omim
1+2	MMP1_in5a	Matrix metalloproteinase 1 preproprotein	A/G	intron 5	X54724		Moe et al., 2007
1+2	MMP1_in1	Matrix metalloproteinase 1 preproprotein	C/T	intron 1	X54724		Moe et al., 2007
1+2	MMP1_177 (ex 2)	Matrix metalloproteinase 1 preproprotein	A/C	177	X54724		Moe et al., 2007
1+2	MMP1_279 (ex 2)	Matrix metalloproteinase 1 preproprotein	A/G	279	X54724		Moe et al., 2007
1+2	MMP1_in3a	Matrix metalloproteinase 1 preproprotein	C/T	intron 3	X54724		Moe et al., 2007
1+2	MMP1_in5b	Matrix metalloproteinase 1 preproprotein	A/C	intron 5	X54724		Moe et al., 2007
1+2	MMP13_in2	Matrix metalloproteinase 13 preproprotein	A/C	intron 2	EU825698		Moe et al., 2007
1+2	MMP13_in3a	Matrix metalloproteinase 13 preproprotein	A/C	intron 3	EU825698		Moe et al., 2007
1+2	MMP13_in3b	Matrix metalloproteinase 13 preproprotein	C/T	intron 3	EU825698		Moe et al., 2007
1+2	NCOA4_3'UTR	Nuclear receptor coactivator 4	A/G	3'UTR	EW453780		Moe et al., 2007
1+2	NGFIB_in3	Nuclear receptor subfamily 4, group A, member 3	C/T	intron 3	BM484501		www.ncbi.nlm.nih.gov/omim
1+2	NGFIB_1195 (ex 4)	Nuclear receptor subfamily 4, group A, member 3	A/G	1195	BM484501		www.ncbi.nlm.nih.gov/omim
1+2	NGFIB_in4	Nuclear receptor subfamily 4, group A, member 3	A/G	intron 4	BM484501		www.ncbi.nlm.nih.gov/omim
1+2	NGFIB_1374 (ex 5)	Nuclear receptor subfamily 4, group A, member 3	C/T	1374	BM484501		www.ncbi.nlm.nih.gov/omim
1+2	PAPSS2_3'UTRa	3'-phosphoadenosine 5'-phosphosulfate synthase 2	A/G	3' UTRa			www.genome.ucsc.edu/
1+2	PAPSS2_3'UTRb	3'-phosphoadenosine 5'-phosphosulfate synthase 2	A/G	3' UTRb			www.genome.ucsc.edu/
1+2	PIAS_1863 (ex 14)	Protein inhibitor of activated STAT, 1	A/G	1863	AK230490		www.genome.ucsc.edu/
1+2	PPP1R1A_291 (ex5)	Protein phosphatase 1, regulatory (inhibitor)	A/G	291	EW566565		Moe et al., 2007
1+2	PRKAB2_3'UTRa	AMP-activated protein kinase beta 2	A/T	3'UTR	DK clone		Moe et al., 2007
1+2	PRKAB2_3'UTRb	AMP-activated protein kinase beta 2	C/T	3'UTR	DK clone		Moe et al., 2007
1+2	RAD23B_3'UTR	UV excision repair protein RAD23 homolog B	A/T	3'UTR	DN123790		Huang et al., 2004
1+2	RALBP1_3'UTR	RalA binding protein 1	C/T	3'UTR	fra Dk		Moe et al., 2007
1+2	RNF14_3'UTR	Ring finger protein 14	C/G	3'UTR	EW630170		Moe et al., 2008
1+2	SARG_3'UTR	Specifically androgen-regulated protein	A/G	3'UTR	fra Dk		www.ncbi.nlm.nih.gov/omim
1+2	SOX9_in2a	Transcription factor sox9	C/T	intron 2	AF029696		Moe et al., 2007
1+2	SOX9_in2b	Transcription factor sox9	G/T	intron 2	AF029696		Moe et al., 2007
1+2	SOX9_in2c	Transcription factor sox9	C/G	intron 2	AF029696		Moe et al., 2007
1+2	SRD5A2_3'UTRf	Steroid 5 α-reductase 2	A/G	3'UTR	AF008440		www.ncbi.nlm.nih.gov/omim
1+2	SRD5A2_3'UTRe	Steroid 5 α-reductase 2	A/G	3'UTR	AF008440		www.ncbi.nlm.nih.gov/omim
1+2	SRD5A2_3'UTRd	Steroid 5 α-reductase 2	C/T	3'UTR	AF008440		www.ncbi.nlm.nih.gov/omim
1+2	SRD5A2_3'UTRc	Steroid 5 α-reductase 2	C/T	3'UTR	AF008440		www.ncbi.nlm.nih.gov/omim
1+2	SRD5A2_3'UTRb	Steroid 5 α-reductase 2	C/T	3'UTR	AF008440		www.ncbi.nlm.nih.gov/omim
1+2	SRD5A2_3'UTRa	Steroid 5 α-reductase 2	G/T	3'UTR	AF008440		www.ncbi.nlm.nih.gov/omim
1+2	STARD13_3'UTR	START domain containing 13	A/G	3'UTR	fra Dk		www.ncbi.nlm.nih.gov/sites/entrez?db=gene
1+2	STARD3_3'UTR	Steroidogenic acute regulatory protein related	C/T	3'UTR	CK460998		www.genome.ucsc.edu/
1+2	SULT1B1_746 (ex 6)	Sulfotransferase family, cytosolic, 2B, member 1	A/C	746	DY417184		www.ncbi.nlm.nih.gov/omim
1+2	SULT1B1_971 (ex 7)	Sulfotransferase family, cytosolic, 2B, member 1	C/T	971	DY417184		www.ncbi.nlm.nih.gov/omim
1+2	TSPYL4_3'UTR	TSPY-like 4	C/G	3' UTR	EW085924		www.genome.ucsc.edu/
1+2	UGT1A1_325 (ex 1)	UDP glycosyltransferase 1 family, polypeptide A1	C/T	325	CB288071		Moe et al., 2008
1+2	UGT1A1_in3a	UDP glycosyltransferase 1 family, polypeptide A1	A/G	intron	BP452350		Moe et al., 2008
1+2	UGT1A1_in3b	UDP glycosyltransferase 1 family, polypeptide A1	C/T	intron	BP452350		Moe et al., 2008
1+2	UGT1A1_in2a	UDP glycosyltransferase 1 family, polypeptide A1	C/T	intron	BP452350		Moe et al., 2008
1+2	UGT1A1_in2b	UDP glycosyltransferase 1 family, polypeptide A1	A/T	intron	BP452350		Moe et al., 2008
1+2	UGT1A10_3'UTR	UDP glycosyltransferase 1 family, polypeptide A10	A/G	3' UTR	AK235866		Moe et al., 2008
1+2	UGT2B17_197 (ex 1)	UDP glycosyltransferase 2 family, polypeptide 17	C/T	197	CJ000690		www.ncbi.nlm.nih.gov/omim
1+2	UGT2B17_420 (ex 1)	UDP glycosyltransferase 2 family, polypeptide 17	C/T	420	CJ000690		www.ncbi.nlm.nih.gov/omim
1+2	UGT2B7_in4b	UDP glycosyltransferase 2 family, polypeptide 7	A/T	intron 4	BP449052		www.ncbi.nlm.nih.gov/omim
1+2	UGT2B7_in4a	UDP glycosyltransferase 2 family, polypeptide 7	C/T	intron 4	BP449052		www.ncbi.nlm.nih.gov/omim
1+2	URB_2730 (ex 7)	Steroid-sensitive protein 1	A/G	2730	AJ648582		www.ncbi.nlm.nih.gov/sites/entrez?db=gene
1	BCKDHB_3'UTR	Branched chain keto acid dehydrogenase E1 beta	A/T	3'UTR	NM_001123219	-	Moe et al., 2007
1	EMILIN2_3163 (ex8)	Elastin microfibril interfacer 2	A/G	3163	EW453883	-	Moe et al., 2007
1	EMILIN2_3250 (ex8)	Elastin microfibril interfacer 2	A/G	3250	EW453883	NS	Moe et al., 2007
1	EMILIN2_3'UTR	Elastin microfibril interfacer 2	C/T	3'UTR	EW453883	NS	Moe et al., 2007
1	ME1_3'UTRa	Cytosolic malic enzyme 1	C/T	3'UTR	X93016	-	Moe et al., 2007
1	ME1_3'UTRb	Cytosolic malic enzyme 1	A/C	3'UTR	X93016	NS	Moe et al., 2007
1	RLN_206 (ex1)	Relaxin	C/G	206	K01088	-	Lin et al., 2006
1	RLN_12 (ex1)	Relaxin	G/T	12	K01088	-	Lin et al., 2006
1	RLN_261 (ex1)	Relaxin	G/T	261	K01088	-	Lin et al., 2006
1	RLN_370 (ex2)	Relaxin	G/T	370	K01088	-	Lin et al., 2006
1	PHYH_297	Phytanoyl-CoA 2-hydroxylase isoform a precursor	C/T	297	AK236186	NS	Moe et al., 2008
1	GBE1_3'UTR	Glucan (1,4-alpha-), branching enzyme 1	A/G	3'UTR	EW263709	-	Moe et al., 2007
1	PXR_in4a	Pregnane x receptor	G/T	intron 4	AF454672	-	www.ncbi.nlm.nih.gov/omim
1	PXR_in1	Pregnane x receptor	A/G	intron 1	AF454672	NS	www.ncbi.nlm.nih.gov/omim
1	PXR_in4b	Pregnane x receptor	C/G	intron 4	AF454672	NS	www.ncbi.nlm.nih.gov/omim
1	PXR_in4c	Pregnane x receptor	A/G	intron 4	AF454672	NS	www.ncbi.nlm.nih.gov/omim
1	PXR_in4d	Pregnane x receptor	A/C	intron 4	AF454672	NS	www.ncbi.nlm.nih.gov/omim
1	PXR_in3	Pregnane x receptor	A/G	intron 3	AF454672	NS	www.ncbi.nlm.nih.gov/omim
1	PXR_in5a	Pregnane x receptor	A/C	intron 5	AF454672	NS	www.ncbi.nlm.nih.gov/omim
1	PXR_in5b	Pregnane x receptor	A/G	intron 5	AF454672	NS	www.ncbi.nlm.nih.gov/omim
1	PXR_in5c	Pregnane x receptor	A/G	intron 5	AF454672	NS	www.ncbi.nlm.nih.gov/omim
1	PXR_in5d	Pregnane x receptor	C/T	intron 5	AF454672	NS	www.ncbi.nlm.nih.gov/omim
1	TR4_in12c	Orphan nuclear receptor TR4	A/G	intron 12	CN156590	-	www.ncbi.nlm.nih.gov/omim
1	TR4_in12b	Orphan nuclear receptor TR4	C/T	intron 12	CN156590	NS	www.ncbi.nlm.nih.gov/omim
1	TR4_in12a	Orphan nuclear receptor TR4	A/G	intron 12	CN156590	NS	www.ncbi.nlm.nih.gov/omim
1	GSTO1_510 (ex5)	Glutathione-S-transferase omega 1	C/T	510	AF188838	-	Moe et al., 2007
1	STAR_in4	Steroidogenic acute regulatory protein	G/T	intron 4	AY368628	-	Moe et al., 2007
1	AOX_in13	Aldehyde oxidase	C/T	intron 13	BE031665	NS	Moe et al., 2008
1	DYNC1I2_1123 (ex12)	Dynein, cytoplasmic, intermediate polypeptide 2	A/C	1123	AK238804	-	Moe et al., 2007
1	NR4A2_3'UTR	Nuclear receptor subfamily 4, group A, member 2	A/C	3'UTR	AY805704	-	www.ncbi.nlm.nih.gov/omim
1	OSBPL6_3'UTR	Oxysterol-binding protein-like protein 6	C/T	3'UTR	EW586926	-	Perry & Ridqway, 2005
1	HNF4A_in4a	Hepatocyte nuclear factor 4 alpha	C/T	intron 4	DQ061106	NS	Tambyrajah et al., 2004
1	HNF4A_in4b	Hepatocyte nuclear factor 4 alpha	G/T	intron 4	DQ061106	NS	Tambyrajah et al., 2004
1	HNF4A_in4c	Hepatocyte nuclear factor 4 alpha	A/G	intron 4	DQ061106	NS	Tambyrajah et al., 2004
1	HNF4A_in4d	Hepatocyte nuclear factor 4 alpha	G/T	intron 4	DQ061106	-	Tambyrajah et al., 2004
1	PSMA7_157 (ex2)	Proteasome alpha 7 subunit	C/T	157	AK232705	NS	Moe et al., 2007
1	PSMA7_3'UTR	Proteasome alpha 7 subunit	G/T	3'UTR	AK232705	NS	Moe et al., 2007
1	TMEPAI_3'UTRa	Transmembrane prostate androgen-induced protein	C/T	3'UTR	AK236216	-	www.ncbi.nlm.nih.gov/omim
1	TMEPAI_3'UTRb	Transmembrane prostate androgen-induced protein	C/T	3'UTR	AK236216	NS	www.ncbi.nlm.nih.gov/omim
1	AKR1D1_672 (ex6)	Aldo-keto reductase family 1, member D1	A/C	672	CJ000738	NS	Moe et al., 2008
1	AKR1D1_in6a	Aldo-keto reductase family 1, member D1	G/T	intron 6	CJ000738	NS	Moe et al., 2008
1	AKR1D1_in6b	Aldo-keto reductase family 1, member D1	A/G	intron 6	CJ000738	NS	Moe et al., 2008
1	AKR1D1_in6c	Aldo-keto reductase family 1, member D1	A/T	intron 6	CJ000738	NS	Moe et al., 2008
1	AKR1D1_in6d	Aldo-keto reductase family 1, member D1	A/T	intron 6	CJ000738	-	Moe et al., 2008
1	INSL3_311 (ex2)	Insulin-like 3 precursor	A/T	311	X68369	-	www.ncbi.nlm.nih.gov/omim
1	INSL3_331 (ex2)	Insulin-like 3 precursor	A/G	331	X68369	-	www.ncbi.nlm.nih.gov/omim
1	PIK3R1_3'UTRa	Phosphoinositide-3-kinase, regulatory subunit	A/T	3'UTR	AJ939695	-	Moe et al., 2007
1	PIK3R1_3'UTRb	Phosphoinositide-3-kinase, regulatory subunit	A/G	3'UTR	AJ939695	-	Moe et al., 2007
1	ANTXR_3'UTRa	Anthrax toxin receptor 1	C/T	3'UTR	CK465807	NS	Moe et al., 2007
1	ANTXR_3'UTRb	Anthrax toxin receptor 1	C/T	3'UTR	CK465807	NS	Moe et al., 2007
1	CYP1B1_3'UTRa	Cytochrome P450, family 1, subfamily B	C/T	3'UTR	CB480308	NS	www.ncbi.nlm.nih.gov/omim
1	CYP1B1_3'UTRb	Cytochrome P450, family 1, subfamily B	C/T	3'UTR	CB480308	-	www.ncbi.nlm.nih.gov/omim
1	CYP1B1_93 (ex1)	Cytochrome P450, family 1, subfamily B	C/G	93	BX915166	NS	www.ncbi.nlm.nih.gov/omim
1	CYP1B1_216 (ex1)	Cytochrome P450, family 1, subfamily B	A/C	216	BX915166	NS	www.ncbi.nlm.nih.gov/omim
1	CYP3A29_1201 (ex9)	Cytochrome P450, family 3, subfamily A	A/G	1201	Z93099	-	www.genome.ucsc.edu/
1	CYP3A29_1180 (ex9)	Cytochrome P450, family 3, subfamily A	A/C	1180	Z93099	-	www.genome.ucsc.edu/
1	EFEMP1_3'UTR	EGF-containing fibulin-like extracellular matrix	C/T	3'UTR	EW302134	-	Moe et al., 2007
1	GUSB_in2a	Glucuronidase, beta	A/G	intron 2	AK232674	NS	www.ncbi.nlm.nih.gov/omim
1	GUSB_in2b	Glucuronidase, beta	C/G	intron 2	AK232674	-	www.ncbi.nlm.nih.gov/omim
1	GUSB_in2c	Glucuronidase, beta	A/G	intron 2	AK232674	NS	www.ncbi.nlm.nih.gov/omim
1	RASGRP3_3'UTR	RAS guanyl releasing protein 3	A/G	3'UTR	EW600494	-	Moe et al., 2007
1	RHOB_3'UTR	Ras homolog gene family, member B	C/G	3'UTR	AK235357	-	Moe et al., 2007
1	TPO_2430 (ex13)	Thyroid peroxidase	A/G	2430	X04645	NS	www.ncbi.nlm.nih.gov/omim
1	ATP5F1_183 (ex3)	ATP synthase, H+ transporting, mitochondrial F0	A/G	183	AK232644	-	Moe et al., 2007
1	HSD3B_825 (ex3)	3 beta-hydroxysteroid dehydrogenase	C/T	825	AF232699	NS	Brooks & Pearson, 1986
1	HSD3B_-15(prom)	3 beta-hydroxysteroid dehydrogenase	C/T	-15	AF232699	NS	Brooks & Pearson, 1986
1	HSD3B_271 (ex2)	3 beta-hydroxysteroid dehydrogenase	A/G	271	AF232699	NS	Brooks & Pearson, 1986
1	NCOA2_3'UTR	Nuclear receptor coactivator 2	C/T	3'UTR	EU346673	-	Moe et al., 2007
1	TEGT_3'UTRa	Testis enhanced gene transcript	A/C	3'UTR	AK232397	NS	Moe et al., 2007
1	TEGT_3'UTRb	Testis enhanced gene transcript	A/C	3'UTR	AK232397	NS	Moe et al., 2007
1	XPOT_2694 (ex21)	tRNA exportin	A/C	2694	DY420734	-	Moe et al., 2007
1	XPOT_2709 (ex21)	tRNA exportin	A/G	2709	DY420734	-	Moe et al., 2007
1	CDH2_2655 (ex16)	Cadherin 2	C/T	2655	EW236460	NS	www.ncbi.nlm.nih.gov/omim
1	CYP2A19_108 (ex1)	Cytochrome P450, family 2, subfamily A	A/C	108	AY091516	-	Moe et al., 2008
1	CYP2A19_1376 (ex9)	Cytochrome P450, family 2, subfamily A	A/G	1376	AY091516	-	Moe et al., 2008
1	CYP2B6_3'UTRa	Cytochrome P450, family 2, subfamily B	A/C	3'UTR	AB052256	-	Varona et al., 2005
1	CYP2B6_3'UTRb	Cytochrome P450, family 2, subfamily B	C/T	3'UTR	AB052256	-	Varona et al., 2005
1	CYP2B6_in7a	Cytochrome P450, family 2, subfamily B	A/C	intron 7	AB052256	-	Varona et al., 2005
1	CYP2B6_in7b	Cytochrome P450, family 2, subfamily B	C/T	intron 7	AB052256	-	Varona et al., 2005
1	CYP2B6_1078 (ex7)	Cytochrome P450, family 2, subfamily B	A/G	1078	AB052256	NS	Varona et al., 2005
1	CYP2B6_308 (ex2)	Cytochrome P450, family 2, subfamily B	G/T	308	AB052256	-	Varona et al., 2005
1	CYP2B6_in2a	Cytochrome P450, family 2, subfamily B	C/T	intron 2	AB052256	-	Varona et al., 2005
1	CYP2B6_3'UTRc	Cytochrome P450, family 2, subfamily B	A/G	3'UTR	AB052256	-	Varona et al., 2005
1	CYP2B6_3'UTRd	Cytochrome P450, family 2, subfamily B	C/G	3'UTR	AB052256	NS	Varona et al., 2005
1	CYP2B6_3'UTRe	Cytochrome P450, family 2, subfamily B	C/T	3'UTR	AB052256	-	Varona et al., 2005
1	CYP2B6_3'UTRf	Cytochrome P450, family 2, subfamily B	C/T	3'UTR	AB052256	NS	Varona et al., 2005
1	CYP2B6_3'UTRg	Cytochrome P450, family 2, subfamily B	C/T	3'UTR	AB052256	NS	Varona et al., 2005
1	CYP2B6_3'UTRh	Cytochrome P450, family 2, subfamily B	A/C	3'UTR	AB052256	NS	Varona et al., 2005
1	CYP2B6_3'UTRi	Cytochrome P450, family 2, subfamily B	A/C	3'UTR	AB052256	NS	Varona et al., 2005
1	SCP2_3'UTRa	Sterol carrier protein 2	G/T	3'UTR	AK230655	-	www.ncbi.nlm.nih.gov/omim
1	SCP2_3'UTRb	Sterol carrier protein 2	C/T	3'UTR	AK230655	-	www.ncbi.nlm.nih.gov/omim
1	SCP2_3'UTRc	Sterol carrier protein 2	A/G	3'UTR	AK230655	-	www.ncbi.nlm.nih.gov/omim
1	CYP11A1_150 (ex1)	Cytochrome P450, subfamily XIA	A/G	150	X13768	-	Quintanilla et al., 2003
1	CYP11A1_in7	Cytochrome P450, subfamily XIA	A/G	intron 7	X13768	-	Quintanilla et al., 2003
1	CYP1A1_1527 (ex6)	Cytochrome P450, family 1, subfamily A	C/T	1527	AB052254	NS	www.ncbi.nlm.nih.gov/omim
1	CYP1A2_199 (ex1)	Cytochrome P450, family 1, subfamily A	A/G	199	AK233376	-	www.ncbi.nlm.nih.gov/omim
1	CYP1A2_212(ex1)	Cytochrome P450, family 1, subfamily A	C/T	212	AK233376	NS	www.ncbi.nlm.nih.gov/omim
1	CYP1A2_231	Cytochrome P450, family 1, subfamily A	A/G	231	AK233376	-	www.ncbi.nlm.nih.gov/omim
1	CYP1A2_310(ex1)	Cytochrome P450, family 1, subfamily A	C/T	310	AK233376	-	www.ncbi.nlm.nih.gov/omim
1	CYP1A2_329 (ex1)	Cytochrome P450, family 1, subfamily A	A/G	329	AK233376	-	www.ncbi.nlm.nih.gov/omim
1	CYP1A2_403 (ex1)	Cytochrome P450, family 1, subfamily A	C/T	403	AK233376	NS	www.ncbi.nlm.nih.gov/omim
1	CYP1A2_508 (ex1)	Cytochrome P450, family 1, subfamily A	A/C	508	AK233376	-	www.ncbi.nlm.nih.gov/omim
1	CYP1A2_523 (ex1)	Cytochrome P450, family 1, subfamily A	A/C	523	AK233376	NS	www.ncbi.nlm.nih.gov/omim
1	CYP1A2_581 (ex1)	Cytochrome P450, family 1, subfamily A	A/G	581	AK233376	NS	www.ncbi.nlm.nih.gov/omim
1	HSD17B8_in5	Estradiol 17-beta-dehydrogenase 8	A/G	intron 5	AK238335	-	www.genome.ucsc.edu/
1	PSDR1_in3a	Androgen-regulated short-chain	A/G	intron 3	AK235148	-	www.genome.ucsc.edu/
1	SPATA7_1460 (ex11)	Spermatogenesis-associated protein 7	A/C	1460	EW166508	NS	Moe et al., 2007
1	SPATA7_1795 (ex11)	Spermatogenesis-associated protein 7	C/T	1795	EW166508	NS	Moe et al., 2007
1	LARP7_1233 (ex8)	La ribonucleoprotein domain family, member 7	A/G	1233	AJ947580	-	Moe et al., 2008
1	LARP7_1362 (ex9)	La ribonucleoprotein domain family, member 7	A/T	1362	AJ947580	NS	Moe et al., 2008
1	IGFBP7_3'UTR	insulin-like growth factor binding protein 7	C/T	3'UTR	EV943840	NS	Moe et al., 2008
1	CYP51_819 (ex6)	Cytochrome P450, family 51	A/G	819	AB009988	NS	Moe et al., 2007
1	CYP51_1035 (ex7)	Cytochrome P450, family 51	C/T	1035	AB009988	NS	Moe et al., 2007
1	NR5A2_3'UTR	Nuclear receptor subfamily 5, group A, member 2	C/T	3'UTR	EW000989	-	Moe et al., 2007
1	TIMM17A_3'UTR	Translocase of inner mitochondrial membrane 17	G/T	3'UTR	AY610191	-	Moe et al., 2007
1	TIMM17A_252 (ex4)	Translocase of inner mitochondrial membrane 17	A/C	252	AY610191	-	Moe et al., 2007
1	TIMM17A_285 (ex4)	Translocase of inner mitochondrial membrane 17	C/T	285	AY610191	-	Moe et al., 2007
1	AKR1C1_36 (ex1)	Aldo-keto reductase family 1, member C1	C/T	36	DQ474065	-	Moe et al., 2007
1	AKR1C1_144 (ex2)	Aldo-keto reductase family 1, member C1	C/T	144	DQ474065	-	Moe et al., 2007
1	AKR1C1_768 (ex7)	Aldo-keto reductase family 1, member C1	C/T	768	DQ474065	-	Moe et al., 2007
1	CALCA_3'UTR	Calcitonin isoform CALCA preproprotein	C/T	3'UTR	AB331639	-	www.ncbi.nlm.nih.gov/omim
1	CAR_in1	Constitutive androstane receptor	C/T	intron 1	CJ001370	NS	www.ncbi.nlm.nih.gov/omim
1	EP300_3'UTR	E1A binding protein p300	A/G	3'UTR	EW535360	-	www.ncbi.nlm.nih.gov/omim
1	GOLPH3_828 (ex3)	Golgi phosphoprotein 3	A/G	828	AY609521	-	Moe et al., 2007
1	GOLPH3_3'UTR	Golgi phosphoprotein 3	G/T	3'UTR	AY609521	NS	Moe et al., 2007
1	HNF1_in3a	Hepatic nuclear factor 1	C/T	intron 3	DQ061105	NS	Tambyrajah et al., 2004
1	HNF1_in3b	Hepatic nuclear factor 1	A/C	intron 3	DQ061105	-	Tambyrajah et al., 2004
1	HNF1_in3c	Hepatic nuclear factor 1	A/C	intron 3	DQ061105	NS	Tambyrajah et al., 2004
1	IDI1_884 (ex5)	Isopentenyl-diphosphate delta isomerase	A/G	884	AK238885	-	Moe et al., 2007
1	PLN_-17(prom)	Phospholamban	C/T	-17	X15075	-	Moe et al., 2007
1	SC4MOL_3'UTRa	Sterol-C4-methyl oxidase-like	A/G	3'UTR	AK235870	NS	Moe et al., 2007
1	SC4MOL_3'UTRb	Sterol-C4-methyl oxidase-like	A/G	3'UTR	AK235870	NS	Moe et al., 2007
1	SRD5A1_646 (ex4)	Steroid-5-alpha-reductase 1	C/T	646	CF795053	-	www.ncbi.nlm.nih.gov/omim
1	TES_3'UTR	Testin	A/T	3'UTR	EW320531	-	www.genome.ucsc.edu/
1	ZF_3'UTR	HCF-binding transcription factor Zhangfei	C/T	3'UTR	EW544343	-	www.ncbi.nlm.nih.gov/omim
1	ZNF514_3'UTR	Zinc finger protein 514	A/G	3'UTR	EW382641	-	Moe et al., 2007
1	PGRMC1_3'UTR	Progesterone receptor membrane component 1	A/C	3'UTR	X99714	-	Moe et al., 2007
1	STS_1307 (ex9)	Steroid sulfatase	C/T	1307	BG835023	NS	www.ncbi.nlm.nih.gov/omim
1	STS_1513 (ex10)	Steroid sulfatase	C/T	1513	BG835023	NS	www.ncbi.nlm.nih.gov/omim
1	STS_1554 (ex10)	Steroid sulfatase	C/T	1554	BG835023	NS	www.ncbi.nlm.nih.gov/omim
